# Supplementary material for: ERK Signaling Controls Innate-like CD8+ T Cell Differentiation via the ELK4 (SAP-1) and ELK1 Transcription Factors
Source: J Immunol. 2018 Aug 1;201(6):1681–91. doi: 10.4049/jimmunol.1800704 (PMC6121213; doi:10.4049/jimmunol.1800704)
Supplement: Data Supplement [file JI_1800704.zip]

Archive with 2 entries (2 files):
- JI_1800704_Supplemental_Figures_1.pdf
- manifest.xml
